# Supplementary material for: TMEM244 Is a Long Non-Coding RNA Necessary for CTCL Cell Growth
Source: Int J Mol Sci. 2023 Feb 9;24(4):3531. doi: 10.3390/ijms24043531 (PMC9963807; doi:10.3390/ijms24043531)
Supplement: Supplementary file 1 [file ijms-24-03531-s001.zip]

Archive with 1 entries (1 files):
- ijms-2086759-supplementary.pdf
